# Supplementary material for: Stable Dried Catalase Particles Prepared by Electrospraying
Source: Nanomaterials (Basel). 2022 Jul 20;12(14):2484. doi: 10.3390/nano12142484 (PMC9322511; doi:10.3390/nano12142484)
Supplement: Supplementary file 1 [file nanomaterials-12-02484-s001.zip]

Archive with 1 entries (1 files):
- nanomaterials-1764974-supplementary.pdf
